# Supplementary material for: Oral Health Knowledge, Attitudes, and Learned Clinical Skills in Pediatric Medicine Residents and Nurse Practitioner Students: A Pre-Post Design
Source: Healthcare (Basel). 2024 Sep 10;12(18):1807. doi: 10.3390/healthcare12181807 (PMC11431633; doi:10.3390/healthcare12181807)
Supplement: Supplementary file 1 [file healthcare-12-01807-s001.zip]

Archive with 1 entries (1 files):
- healthcare-3144570-supplementary.pdf
